# Supplementary material for: Happier People Show Greater Neural Connectivity during Negative Self-Referential Processing
Source: PLoS One. 2016 Feb 22;11(2):e0149554. doi: 10.1371/journal.pone.0149554 (PMC4763307; doi:10.1371/journal.pone.0149554)
Supplement: S1 Table — (XLSX) [file pone.0149554.s002.xlsx]

## Sheet: Sheet1
S1 Table. Previous neuroscience research on self-esteem and life satisfaction
No	Study	Paradigm	Activated area
<Self-esteem>
1	Somerville et al. (2010)	- Self-referencing using personality trait adjective - Other-relevance of public figure using personality trait adjective	Low SE-Self-Positive: vACC, MPFC
2	Onoda et al. (2010)	Self-evaluation experiencing social exclusion mediated by self-esteem	Low SE-Self-Negative: dACC, prefrontal cortex
3	Pruessner et al. (2005)	Perception of psychosocial stress mediated by self-esteem and locus of control	hippocampus
4	Frewen et al. (2013)	- Self-referencing using personality trait adjective mediated by self-esteem - Other-relevance of close figure using personality trait adjective mediated by self-esteem	Self-Positive: vMPFC, MFG Other- Positive: DLPFC, temporal pole Other-Negative: posterior insula, MFG, precentral gyrus, posterior mid-cingulate, cuneus.
5	Oikawa et al. (2012)	Self-face evaluation mediated by self-esteem	High SE-Self-Positive: PCC, VTA
6	Yang et al. (2012)	Self-referential processing modulated by self-esteem	Low SE-Self-Negative: dACC
7	Gyurak et al. (2012)	Self-relevance judgment while looking at scenes of social rejection (vs negative scenes) mediated by self-esteem and attention-control ability	rACC
< Life-satisfaction >
1	Waldinger et al. (2011)	emotion-processing during positive/negative pictures, mediated by life-satisfaction	vMPFC, OFC, thalamus, amygdala, fusiform gyrus, hippocampus (Only those with higher life satisfaction showed significantly different connectivity within the regions)
2	Larson et al. (2010)	Self-performance monitoring, mediated by life-satisfaction	error-related activity at FCz electrode
Abbreviations: SE, self-esteem; vACC, ventral anterior cingulate cortex; MPFC, medial prefrontal cortex; dACC, dorsal anterior cingulate cortex; vMPFC, ventral medial prefrontal cortex; MFG, middle frontal gyrus; DLPFC, dorsolateral prefrontal cortex; PCC, posterior cingulate cortex; VTA, ventral tegmental area; OFC, orbitofrontal cortex.
