# Supplementary material for: Happier People Show Greater Neural Connectivity during Negative Self-Referential Processing
Source: PLoS One. 2016 Feb 22;11(2):e0149554. doi: 10.1371/journal.pone.0149554 (PMC4763307; doi:10.1371/journal.pone.0149554)
Supplement: S2 Table — (XLSX) [file pone.0149554.s003.xlsx]

## Sheet: Sheet1
S2 Table. Regions of interests used in psychophysiological interaction analysis
Region of Interest	Coordinate, mm			Reference
	x	y	z
R. dorsal MPFC	12	58	22	Onoda et al., 2010
R. ventral MPFC	8	52	1	Murray et al., 2012
R. dorsal ACC	7	18	42	van Veen and Carter, 2005
R. ventral ACC	5	38	10	Murray et al., 2012
L. PCC	-5	-54	30	Blair et al., 2013
L. precentral gyrus	-31	-25	56	Blair et al., 2013
R. precentral gyrus	36	-26	49	Blair et al., 2013
L. temporoparietal junction	-60	-47	16	Murray et al., 2012
R. temporoparietal junction	59	-38	19	Murray et al., 2012
L. insula	-27	26	3	Blair et al., 2013
L. amygdala	-27	-6	-21	Hampton et al., 2007
