# Supplementary material for: Happier People Show Greater Neural Connectivity during Negative Self-Referential Processing
Source: PLoS One. 2016 Feb 22;11(2):e0149554. doi: 10.1371/journal.pone.0149554 (PMC4763307; doi:10.1371/journal.pone.0149554)
Supplement: S3 Table — (XLSX) [file pone.0149554.s004.xlsx]

## Sheet: Sheet1
S3 Table. Spearman correlations between the Satisfaction with Life Scale and brain activity in each word valence condition while seeing self compared with public other faces.
Anatomical Region	MNI coordinate, mm			k	Zmax
	x	y	z
<Positive words>
L. Superior temporal gyrus	-32	-52	14	213	3.94
<Negative words>
R. DLPFC	24	28	44	65	3.5
R. Dorsal MPFC	14	46	22	153	3.85
L. Anterior Cingulate Cortex	-8	36	22	54	3.6
L. Insula	-38	18	-10	243	4.32
R. TPJ	32	-50	34	125	3.88
L. Lingual Gyrus	-20	-90	8	95	3.93
R. Middle Occipital Gyrus	28	-86	8	56	4.23
R. Superior Occipital Gyrus	36	-70	32	82	3.81
L. Thalamus	-2	-20	8	141	4.08
Brainstem (Red Nucleus)	0	-32	-16	127	4.23
R. Cerebellum	40	-54	-20	124	3.61
<Neutral words>
L. Dorsal MPFC	-18	62	8	138	4.83
L. DLPFC	-26	38	42	66	3.88
L. Inferior frontal gyrus	-40	12	28	454	5.03
L. Anterior cingulate cortex	-10	30	26	234	3.98
L. Precentral gyrus	-52	-10	28	170	3.79
R. Precentral gyrus	40	8	28	700	4.98
L. Transverse Temporal Gyrus	-38	-32	10	61	3.64
L. Middle temporal gyrus	-58	-58	8	51	3.4
L. Angular gyrus	-40	-68	36	98	3.7
R. Superior parietal lobule	24	-66	48	1607	4.84
L. Insula	-30	32	4	161	4.13
L. Putamen	-20	18	-10	212	3.94
L. Caudate	0	14	0	94	3.7
R. Brainstem (Red Nucleus)	4	-26	-14	50	4.09
L. Cerebellum	-10	-52	-18	7940	5.35
Statistical threshold at uncorrected P<0.005 & cluster size=50
Abbreviation: L, left; R, right; MPFC, medial prefrontal cortex; TPJ, temporo-parietal junction;
DLPFC, dosolateral prefrontal cortex; k, the number of voxels within a cluster.
